# Supplementary material for: Effect of Alkyl Chain Length and Hydroxyl Substitution on the Antioxidant Activity of Gallic Acid Esters
Source: Molecules. 2026 Jan 7;31(2):210. doi: 10.3390/molecules31020210 (PMC12844035; doi:10.3390/molecules31020210)
Supplement: Supplementary file 1 [file molecules-31-00210-s001.zip]

Archive with 1 entries (1 files):
- molecules-4063218-supplementary.pdf
